# Supplementary material for: Proalesamplus sp. nov., a new monogonont rotifer with a large epipharynx from Korea (Rotifera, Proalidae)
Source: Biodivers Data J. 2024 Oct 14;12:e129622. doi: 10.3897/BDJ.12.e129622 (PMC11494214; doi:10.3897/BDJ.12.e129622)
Supplement: XML Treatment for Proales amplus [file BDJ.12.e129622-treatment1.xml]

<!DOCTYPE tp:taxon-treatment
  PUBLIC "-//TaxonX//DTD Taxonomic Treatment Publishing DTD v0 20100105//EN" "tax-treatment-NSO.dtd">
<tp:taxon-treatment xmlns:tp="http://www.plazi.org/taxpub"><tp:treatment-meta><mixed-citation publication-type="journal"><person-group><name><surname>Yang</surname><given-names>Hee-Min</given-names></name><name><surname>Min</surname><given-names>Gi-Sik</given-names></name></person-group><article-title><italic><tp:taxon-name><tp:taxon-name-part taxon-name-part-type="genus" reg="Proales">Proales</tp:taxon-name-part><tp:taxon-name-part taxon-name-part-type="species" reg="amplus">amplus</tp:taxon-name-part></tp:taxon-name></italic> sp. nov., a new monogonont rotifer with a large epipharynx from Korea (<tp:taxon-name><tp:taxon-name-part taxon-name-part-type="phylum">Rotifera</tp:taxon-name-part></tp:taxon-name>, <tp:taxon-name><tp:taxon-name-part taxon-name-part-type="family">Proalidae</tp:taxon-name-part></tp:taxon-name>)</article-title><source>Biodivers Data J</source><day>14</day><month>10</month><year>2024</year><volume>12</volume><pub-id pub-id-type="doi">10.3897/BDJ.12.e129622</pub-id></mixed-citation></tp:treatment-meta><tp:nomenclature><tp:taxon-name>
            <object-id xmlns:xlink="http://www.w3.org/1999/xlink" content-type="arpha" xlink:type="simple">A4770A82-56BE-513D-9D55-46E6A6F57B40</object-id>
            <tp:taxon-name-part taxon-name-part-type="genus">Proales</tp:taxon-name-part>
            <tp:taxon-name-part taxon-name-part-type="species">amplus</tp:taxon-name-part>
            <object-id xmlns:xlink="http://www.w3.org/1999/xlink" content-type="zoobank" xlink:type="simple" object-id-type="ZooBank">9EF7345C-3E92-4DA3-81FF-B3899F1EE635</object-id>
          </tp:taxon-name><tp:taxon-authority>Yang &amp; Min</tp:taxon-authority><tp:taxon-status xmlns:xlink="http://www.w3.org/1999/xlink" xlink:type="simple">sp. nov.</tp:taxon-status></tp:nomenclature><tp:treatment-sec sec-type="materials"><title>Materials</title><list list-type="alpha-lower" list-content="occurrences"><list-item><p><bold>Type status:</bold> <named-content xmlns:xlink="http://www.w3.org/1999/xlink" content-type="dwc:typeStatus" xlink:type="simple">Holotype</named-content>. <bold>Occurrence:</bold> catalogNumber: <named-content xmlns:xlink="http://www.w3.org/1999/xlink" content-type="dwc:catalogNumber" xlink:type="simple">NIBRIV0000909850</named-content>; occurrenceID: <named-content xmlns:xlink="http://www.w3.org/1999/xlink" content-type="dwc:occurrenceID" xlink:type="simple">CBCF2B2C-0172-52CB-A556-4677FBD3267E</named-content>; <bold>Taxon:</bold> scientificName: <named-content xmlns:xlink="http://www.w3.org/1999/xlink" content-type="dwc:scientificName" xlink:type="simple"><italic><tp:taxon-name><tp:taxon-name-part taxon-name-part-type="genus" reg="Proales">Proales</tp:taxon-name-part><tp:taxon-name-part taxon-name-part-type="species" reg="amplus">amplus</tp:taxon-name-part></tp:taxon-name></italic></named-content>; phylum: <named-content xmlns:xlink="http://www.w3.org/1999/xlink" content-type="dwc:phylum" xlink:type="simple"><tp:taxon-name><tp:taxon-name-part taxon-name-part-type="phylum">Rotifera</tp:taxon-name-part></tp:taxon-name></named-content>; family: <named-content xmlns:xlink="http://www.w3.org/1999/xlink" content-type="dwc:family" xlink:type="simple"><tp:taxon-name><tp:taxon-name-part taxon-name-part-type="family">Proalidae</tp:taxon-name-part></tp:taxon-name></named-content>; genus: <named-content xmlns:xlink="http://www.w3.org/1999/xlink" content-type="dwc:genus" xlink:type="simple"><tp:taxon-name><tp:taxon-name-part taxon-name-part-type="genus">Proales</tp:taxon-name-part></tp:taxon-name></named-content>; scientificNameAuthorship: <named-content xmlns:xlink="http://www.w3.org/1999/xlink" content-type="dwc:scientificNameAuthorship" xlink:type="simple">Yang &amp; Min</named-content>; <bold>Location:</bold> island: <named-content xmlns:xlink="http://www.w3.org/1999/xlink" content-type="dwc:island" xlink:type="simple">Jeju island</named-content>; country: <named-content xmlns:xlink="http://www.w3.org/1999/xlink" content-type="dwc:country" xlink:type="simple">South Korea</named-content>; verbatimLatitude: <named-content xmlns:xlink="http://www.w3.org/1999/xlink" content-type="dwc:verbatimLatitude" xlink:type="simple">33°25'13"N</named-content>; verbatimLongitude: <named-content xmlns:xlink="http://www.w3.org/1999/xlink" content-type="dwc:verbatimLongitude" xlink:type="simple">126°50'42"E</named-content>; <bold>Event:</bold> eventDate: <named-content xmlns:xlink="http://www.w3.org/1999/xlink" content-type="dwc:eventDate" xlink:type="simple">09 Jan. 2022</named-content>; <bold>Record Level:</bold> institutionCode: <named-content xmlns:xlink="http://www.w3.org/1999/xlink" content-type="dwc:institutionCode" xlink:type="simple">National Institute of Biological Resources (NIBR)</named-content></p></list-item><list-item><p><bold>Type status:</bold> <named-content xmlns:xlink="http://www.w3.org/1999/xlink" content-type="dwc:typeStatus" xlink:type="simple">Paratype</named-content>. <bold>Occurrence:</bold> catalogNumber: <named-content xmlns:xlink="http://www.w3.org/1999/xlink" content-type="dwc:catalogNumber" xlink:type="simple">NIBRIV0000909851</named-content>; occurrenceID: <named-content xmlns:xlink="http://www.w3.org/1999/xlink" content-type="dwc:occurrenceID" xlink:type="simple">62604C3B-E7C0-5DBE-BB2B-211A1E1D63A9</named-content>; <bold>Taxon:</bold> scientificName: <named-content xmlns:xlink="http://www.w3.org/1999/xlink" content-type="dwc:scientificName" xlink:type="simple"><italic><tp:taxon-name><tp:taxon-name-part taxon-name-part-type="genus" reg="Proales">Proales</tp:taxon-name-part><tp:taxon-name-part taxon-name-part-type="species" reg="amplus">amplus</tp:taxon-name-part></tp:taxon-name></italic></named-content>; phylum: <named-content xmlns:xlink="http://www.w3.org/1999/xlink" content-type="dwc:phylum" xlink:type="simple"><tp:taxon-name><tp:taxon-name-part taxon-name-part-type="phylum">Rotifera</tp:taxon-name-part></tp:taxon-name></named-content>; family: <named-content xmlns:xlink="http://www.w3.org/1999/xlink" content-type="dwc:family" xlink:type="simple"><tp:taxon-name><tp:taxon-name-part taxon-name-part-type="family">Proalidae</tp:taxon-name-part></tp:taxon-name></named-content>; genus: <named-content xmlns:xlink="http://www.w3.org/1999/xlink" content-type="dwc:genus" xlink:type="simple"><tp:taxon-name><tp:taxon-name-part taxon-name-part-type="genus">Proales</tp:taxon-name-part></tp:taxon-name></named-content>; scientificNameAuthorship: <named-content xmlns:xlink="http://www.w3.org/1999/xlink" content-type="dwc:scientificNameAuthorship" xlink:type="simple">Yang &amp; Min</named-content>; <bold>Location:</bold> island: <named-content xmlns:xlink="http://www.w3.org/1999/xlink" content-type="dwc:island" xlink:type="simple">Jeju island</named-content>; country: <named-content xmlns:xlink="http://www.w3.org/1999/xlink" content-type="dwc:country" xlink:type="simple">South Korea</named-content>; verbatimLatitude: <named-content xmlns:xlink="http://www.w3.org/1999/xlink" content-type="dwc:verbatimLatitude" xlink:type="simple">33°25'13"N</named-content>; verbatimLongitude: <named-content xmlns:xlink="http://www.w3.org/1999/xlink" content-type="dwc:verbatimLongitude" xlink:type="simple">126°50'42"E</named-content>; <bold>Event:</bold> eventDate: <named-content xmlns:xlink="http://www.w3.org/1999/xlink" content-type="dwc:eventDate" xlink:type="simple">09 Jan. 2022</named-content>; <bold>Record Level:</bold> institutionCode: <named-content xmlns:xlink="http://www.w3.org/1999/xlink" content-type="dwc:institutionCode" xlink:type="simple">National Institute of Biological Resources (NIBR)</named-content></p></list-item><list-item><p><bold>Type status:</bold> <named-content xmlns:xlink="http://www.w3.org/1999/xlink" content-type="dwc:typeStatus" xlink:type="simple">Paratype</named-content>. <bold>Occurrence:</bold> catalogNumber: <named-content xmlns:xlink="http://www.w3.org/1999/xlink" content-type="dwc:catalogNumber" xlink:type="simple">NIBRIV0000909852</named-content>; occurrenceID: <named-content xmlns:xlink="http://www.w3.org/1999/xlink" content-type="dwc:occurrenceID" xlink:type="simple">16040B1E-09DA-51CB-8EC7-8664FE3064AB</named-content>; <bold>Taxon:</bold> scientificName: <named-content xmlns:xlink="http://www.w3.org/1999/xlink" content-type="dwc:scientificName" xlink:type="simple"><italic><tp:taxon-name><tp:taxon-name-part taxon-name-part-type="genus" reg="Proales">Proales</tp:taxon-name-part><tp:taxon-name-part taxon-name-part-type="species" reg="amplus">amplus</tp:taxon-name-part></tp:taxon-name></italic></named-content>; phylum: <named-content xmlns:xlink="http://www.w3.org/1999/xlink" content-type="dwc:phylum" xlink:type="simple"><tp:taxon-name><tp:taxon-name-part taxon-name-part-type="phylum">Rotifera</tp:taxon-name-part></tp:taxon-name></named-content>; family: <named-content xmlns:xlink="http://www.w3.org/1999/xlink" content-type="dwc:family" xlink:type="simple"><tp:taxon-name><tp:taxon-name-part taxon-name-part-type="family">Proalidae</tp:taxon-name-part></tp:taxon-name></named-content>; genus: <named-content xmlns:xlink="http://www.w3.org/1999/xlink" content-type="dwc:genus" xlink:type="simple"><tp:taxon-name><tp:taxon-name-part taxon-name-part-type="genus">Proales</tp:taxon-name-part></tp:taxon-name></named-content>; scientificNameAuthorship: <named-content xmlns:xlink="http://www.w3.org/1999/xlink" content-type="dwc:scientificNameAuthorship" xlink:type="simple">Yang &amp; Min</named-content>; <bold>Location:</bold> island: <named-content xmlns:xlink="http://www.w3.org/1999/xlink" content-type="dwc:island" xlink:type="simple">Jeju island</named-content>; country: <named-content xmlns:xlink="http://www.w3.org/1999/xlink" content-type="dwc:country" xlink:type="simple">South Korea</named-content>; verbatimLatitude: <named-content xmlns:xlink="http://www.w3.org/1999/xlink" content-type="dwc:verbatimLatitude" xlink:type="simple">33°25'13"N</named-content>; verbatimLongitude: <named-content xmlns:xlink="http://www.w3.org/1999/xlink" content-type="dwc:verbatimLongitude" xlink:type="simple">126°50'42"E</named-content>; <bold>Event:</bold> eventDate: <named-content xmlns:xlink="http://www.w3.org/1999/xlink" content-type="dwc:eventDate" xlink:type="simple">09 Jan. 2022</named-content>; <bold>Record Level:</bold> institutionCode: <named-content xmlns:xlink="http://www.w3.org/1999/xlink" content-type="dwc:institutionCode" xlink:type="simple">National Institute of Biological Resources (NIBR)</named-content></p></list-item><list-item><p><bold>Type status:</bold> <named-content xmlns:xlink="http://www.w3.org/1999/xlink" content-type="dwc:typeStatus" xlink:type="simple">Paratype</named-content>. <bold>Occurrence:</bold> catalogNumber: <named-content xmlns:xlink="http://www.w3.org/1999/xlink" content-type="dwc:catalogNumber" xlink:type="simple">NIBRIV0000909853</named-content>; occurrenceID: <named-content xmlns:xlink="http://www.w3.org/1999/xlink" content-type="dwc:occurrenceID" xlink:type="simple">757532B6-2E54-56B4-BD14-011208DFCD69</named-content>; <bold>Taxon:</bold> scientificName: <named-content xmlns:xlink="http://www.w3.org/1999/xlink" content-type="dwc:scientificName" xlink:type="simple"><italic><tp:taxon-name><tp:taxon-name-part taxon-name-part-type="genus" reg="Proales">Proales</tp:taxon-name-part><tp:taxon-name-part taxon-name-part-type="species" reg="amplus">amplus</tp:taxon-name-part></tp:taxon-name></italic></named-content>; phylum: <named-content xmlns:xlink="http://www.w3.org/1999/xlink" content-type="dwc:phylum" xlink:type="simple"><tp:taxon-name><tp:taxon-name-part taxon-name-part-type="phylum">Rotifera</tp:taxon-name-part></tp:taxon-name></named-content>; family: <named-content xmlns:xlink="http://www.w3.org/1999/xlink" content-type="dwc:family" xlink:type="simple"><tp:taxon-name><tp:taxon-name-part taxon-name-part-type="family">Proalidae</tp:taxon-name-part></tp:taxon-name></named-content>; genus: <named-content xmlns:xlink="http://www.w3.org/1999/xlink" content-type="dwc:genus" xlink:type="simple"><tp:taxon-name><tp:taxon-name-part taxon-name-part-type="genus">Proales</tp:taxon-name-part></tp:taxon-name></named-content>; scientificNameAuthorship: <named-content xmlns:xlink="http://www.w3.org/1999/xlink" content-type="dwc:scientificNameAuthorship" xlink:type="simple">Yang &amp; Min</named-content>; <bold>Location:</bold> island: <named-content xmlns:xlink="http://www.w3.org/1999/xlink" content-type="dwc:island" xlink:type="simple">Jeju island</named-content>; country: <named-content xmlns:xlink="http://www.w3.org/1999/xlink" content-type="dwc:country" xlink:type="simple">South Korea</named-content>; verbatimLatitude: <named-content xmlns:xlink="http://www.w3.org/1999/xlink" content-type="dwc:verbatimLatitude" xlink:type="simple">33°25'13"N</named-content>; verbatimLongitude: <named-content xmlns:xlink="http://www.w3.org/1999/xlink" content-type="dwc:verbatimLongitude" xlink:type="simple">126°50'42"E</named-content>; <bold>Event:</bold> eventDate: <named-content xmlns:xlink="http://www.w3.org/1999/xlink" content-type="dwc:eventDate" xlink:type="simple">09 Jan. 2022</named-content>; <bold>Record Level:</bold> type: <named-content xmlns:xlink="http://www.w3.org/1999/xlink" content-type="dwc:type" xlink:type="simple">SEM preparation</named-content>; institutionCode: <named-content xmlns:xlink="http://www.w3.org/1999/xlink" content-type="dwc:institutionCode" xlink:type="simple">National Institute of Biological Resources (NIBR)</named-content></p></list-item><list-item><p><bold>Type status:</bold> <named-content xmlns:xlink="http://www.w3.org/1999/xlink" content-type="dwc:typeStatus" xlink:type="simple">Paratype</named-content>. <bold>Occurrence:</bold> catalogNumber: <named-content xmlns:xlink="http://www.w3.org/1999/xlink" content-type="dwc:catalogNumber" xlink:type="simple">NIBRIV0000909854</named-content>; occurrenceID: <named-content xmlns:xlink="http://www.w3.org/1999/xlink" content-type="dwc:occurrenceID" xlink:type="simple">75CFAB69-4632-5DE3-A047-B4CE6C810DC3</named-content>; <bold>Taxon:</bold> scientificName: <named-content xmlns:xlink="http://www.w3.org/1999/xlink" content-type="dwc:scientificName" xlink:type="simple"><italic><tp:taxon-name><tp:taxon-name-part taxon-name-part-type="genus" reg="Proales">Proales</tp:taxon-name-part><tp:taxon-name-part taxon-name-part-type="species" reg="amplus">amplus</tp:taxon-name-part></tp:taxon-name></italic></named-content>; phylum: <named-content xmlns:xlink="http://www.w3.org/1999/xlink" content-type="dwc:phylum" xlink:type="simple"><tp:taxon-name><tp:taxon-name-part taxon-name-part-type="phylum">Rotifera</tp:taxon-name-part></tp:taxon-name></named-content>; family: <named-content xmlns:xlink="http://www.w3.org/1999/xlink" content-type="dwc:family" xlink:type="simple"><tp:taxon-name><tp:taxon-name-part taxon-name-part-type="family">Proalidae</tp:taxon-name-part></tp:taxon-name></named-content>; genus: <named-content xmlns:xlink="http://www.w3.org/1999/xlink" content-type="dwc:genus" xlink:type="simple"><tp:taxon-name><tp:taxon-name-part taxon-name-part-type="genus">Proales</tp:taxon-name-part></tp:taxon-name></named-content>; scientificNameAuthorship: <named-content xmlns:xlink="http://www.w3.org/1999/xlink" content-type="dwc:scientificNameAuthorship" xlink:type="simple">Yang &amp; Min</named-content>; <bold>Location:</bold> island: <named-content xmlns:xlink="http://www.w3.org/1999/xlink" content-type="dwc:island" xlink:type="simple">Jeju island</named-content>; country: <named-content xmlns:xlink="http://www.w3.org/1999/xlink" content-type="dwc:country" xlink:type="simple">South Korea</named-content>; verbatimLatitude: <named-content xmlns:xlink="http://www.w3.org/1999/xlink" content-type="dwc:verbatimLatitude" xlink:type="simple">33°25'13"N</named-content>; verbatimLongitude: <named-content xmlns:xlink="http://www.w3.org/1999/xlink" content-type="dwc:verbatimLongitude" xlink:type="simple">126°50'42"E</named-content>; <bold>Event:</bold> eventDate: <named-content xmlns:xlink="http://www.w3.org/1999/xlink" content-type="dwc:eventDate" xlink:type="simple">09 Jan. 2022</named-content>; <bold>Record Level:</bold> type: <named-content xmlns:xlink="http://www.w3.org/1999/xlink" content-type="dwc:type" xlink:type="simple">SEM preparation</named-content>; institutionCode: <named-content xmlns:xlink="http://www.w3.org/1999/xlink" content-type="dwc:institutionCode" xlink:type="simple">National Institute of Biological Resources (NIBR)</named-content></p></list-item></list></tp:treatment-sec><tp:treatment-sec sec-type="Description"><title>Description</title><p><bold>Adult Female.</bold> Total length 277–303 μm (n = 5). Illoricated body soft, flexible, hyaline. Body slender, cylindrical, fusiform in dorsal and lateral views (Figs <xref ref-type="fig" rid="F11729750">2</xref>, <xref ref-type="fig" rid="F11729779">3</xref>, <xref ref-type="fig" rid="F11729781">4</xref>). Head distinguished from trunk by transverse fold in dorsal view. One dorsal antenna located near posterior fourth of head (Fig. <xref ref-type="fig" rid="F11729781">4</xref>A). Rostrum short, broad, semicircle (Fig. <xref ref-type="fig" rid="F11729781">4</xref>C). Corona oblique or slightly ventral, extending from anterior margin to ventral side of head (Fig. <xref ref-type="fig" rid="F11729781">4</xref>B and C). Brain saccate, large, occupying most of the head region dorsally (Figs <xref ref-type="fig" rid="F11729750">2</xref>, <xref ref-type="fig" rid="F11729779">3</xref>A). Retrocerebral sac absent. Two tiny red eyespots on the brain, positioned very close together and displaced to the right (Fig. <xref ref-type="fig" rid="F11729779">3</xref>D). Trunk with six transverse folds, several longitudinal folds dorsally in the middle. A pair of lateral antennae at the middle of trunk (Fig. <xref ref-type="fig" rid="F11729781">4</xref>A). Tail short, wide, distally rounded, covering half of foot. Foot with one pseudosegment, short, approximately 1/20 of total length. Toes symmetrical, short, slim, blunt ends, 10–11 μm in length (Fig. <xref ref-type="fig" rid="F11729779">3</xref>F). Toes straight in dorsal view, slightly curved upwards in lateral view (Fig. <xref ref-type="fig" rid="F11729779">3</xref>C). Pedal glands symmetrical, large, kidney-shaped, exceeding beyond foot length. Vitellarium with eight nuclei.</p><p><bold>Digestive organs.</bold> Mouth somewhere at the posterior end of the ventral side of the corona. Oesophagus thin, long, passing between brain and mastax, connecting mouth and stomach along dorsal side (Suppl. material <xref ref-type="supplementary-material" rid="S11993534">1</xref>). Both stomach and intestine hyaline, difficult to distinguish. Gastric glands very large, elongated pyriform, located antero-dorsal to stomach (Fig. <xref ref-type="fig" rid="F11729779">3</xref>E). Bladder oval-shaped, moderate size when filled. Salivary glands and cloaca not observed.</p><p><bold>Trophi.</bold> Malleate type, almost symmetrical (Fig. <xref ref-type="fig" rid="F11729809">5</xref>A). Rami without alulae on lateral side in dorsal view; ventral view with a pair of blunt projections proximally; inner margin smooth, without projections or scleropili; a pair of oval-shaped basifenestrae in the middle on both dorsal sides of ramus (Fig. <xref ref-type="fig" rid="F11729809">5</xref>A and E). Fulcrum short, thin, straight, rod-shaped in dorso-ventral view, without expansion at posterior end; 5.0–6.1 μm in length, approximately 1/3 the length of manubria (Fig. <xref ref-type="fig" rid="F11729809">5</xref>A) Unci 7.5–8.4 μm in length; symmetrical with five teeth; teeth composed of three large and two small, increasing in size dorsally to ventrally; pre-uncinal tooth at the largest unci teeth (Fig. <xref ref-type="fig" rid="F11729809">5</xref>D and E). Manubria 13.1–14.9 μm in length; symmetrical, clubbed shape, gradually narrowing anteriorly to posteriorly; anterior end blunt, slightly expanded; one groove located anteriorly on dorsal side; middle part of manubria slightly twisted outwards; posterior end blunt, sharply tapered, curved dorsally (Fig. <xref ref-type="fig" rid="F11729809">5</xref>B and C). Epipharynx asymmetrical, large, wide and flat; anterior margin comb-like-shaped; posterior base with a width of 1/3 of anterior margin, extending to the middle of the ventral side of rami; proximal anterior side of right epipharynx extending towards left (Fig. <xref ref-type="fig" rid="F11729809">5</xref>A and E).</p><p>Male and eggs unknown.</p></tp:treatment-sec><tp:treatment-sec sec-type="Diagnosis"><title>Diagnosis</title><p>Body slender, fusiform. Head distinguished from trunk by transverse fold. Two tiny red eyespots on the brain positioned very close together displaced to right. Trunk with six transverse folds, several longitudinal folds dorsally in the middle. Foot short, with one pseudosegment. Toes short, slim, ending in blunt tips. Pedal glands large, exceeding foot in length. Gastric glands very large, elongated, pyriform. Trophi malleate. Rami without alulae, with a pair of blunt projections located proximally. Fulcrum short, thin, rod-shaped in dorso-ventral view. Unci with five teeth, comprising three large teeth and two small teeth. Preuncinal tooth at the largest unci teeth. Manubria club-shaped, slightly twisted, posterior end curved dorsally. Epipharynx large, wide, flat, with comb-like shape at apical margin; posterior base with a width of 1/3 of anterior margin, extending to the middle of the ventral side of rami; proximal anterior side of right epipharynx extending towards left.</p></tp:treatment-sec><tp:treatment-sec sec-type="Etymology"><title>Etymology</title><p>The specific name <tp:taxon-name><tp:taxon-name-part taxon-name-part-type="genus" reg="Proales"/><tp:taxon-name-part taxon-name-part-type="species" reg="amplus">amplus</tp:taxon-name-part></tp:taxon-name> is derived from the Latin word <italic><tp:taxon-name><tp:taxon-name-part taxon-name-part-type="genus" reg="Proales"/><tp:taxon-name-part taxon-name-part-type="species" reg="amplus">amplus</tp:taxon-name-part></tp:taxon-name></italic>, meaning large or broad, referring to the size and shape of the epipharynx.</p></tp:treatment-sec><tp:treatment-sec sec-type="Molecular data"><title>Molecular data</title><p>Partial sequences of four genes (COI, 18S rDNA, 28S rDNA and ITS1) from three specimens were obtained. Intraspecific variations were not found in any of the genes. The corresponding GenBank accession numbers for each of these gene sequences are as follows: COI, 660 bp (<ext-link xmlns:xlink="http://www.w3.org/1999/xlink" ext-link-type="uri" xlink:href="https://www.ncbi.nlm.nih.gov/nuccore/PP750787" xlink:type="simple">PP750787</ext-link>–<ext-link xmlns:xlink="http://www.w3.org/1999/xlink" ext-link-type="uri" xlink:href="https://www.ncbi.nlm.nih.gov/nuccore/PP750789" xlink:type="simple">PP750789</ext-link>); 18S rDNA, 1644 bp (<ext-link xmlns:xlink="http://www.w3.org/1999/xlink" ext-link-type="uri" xlink:href="https://www.ncbi.nlm.nih.gov/nuccore/PP751790" xlink:type="simple">PP751790</ext-link>–<ext-link xmlns:xlink="http://www.w3.org/1999/xlink" ext-link-type="uri" xlink:href="https://www.ncbi.nlm.nih.gov/nuccore/PP751792" xlink:type="simple">PP751792</ext-link>); 28S rDNA, 780 bp (<ext-link xmlns:xlink="http://www.w3.org/1999/xlink" ext-link-type="uri" xlink:href="https://www.ncbi.nlm.nih.gov/nuccore/PP751742" xlink:type="simple">PP751742</ext-link>–<ext-link xmlns:xlink="http://www.w3.org/1999/xlink" ext-link-type="uri" xlink:href="https://www.ncbi.nlm.nih.gov/nuccore/PP751744" xlink:type="simple">PP751744</ext-link>); and ITS1, 324 bp (<ext-link xmlns:xlink="http://www.w3.org/1999/xlink" ext-link-type="uri" xlink:href="https://www.ncbi.nlm.nih.gov/nuccore/PP751753" xlink:type="simple">PP751753</ext-link>–<ext-link xmlns:xlink="http://www.w3.org/1999/xlink" ext-link-type="uri" xlink:href="https://www.ncbi.nlm.nih.gov/nuccore/PP751755" xlink:type="simple">PP751755</ext-link>).</p></tp:treatment-sec><tp:treatment-sec sec-type="Phylogenetic analysis"><title>Phylogenetic analysis</title><p>To calculate the genetic distances of <italic><tp:taxon-name><tp:taxon-name-part taxon-name-part-type="genus" reg="Proales">Proales</tp:taxon-name-part></tp:taxon-name></italic> species, five sequences each of COI and 18S rDNA, and four sequences of 28S rDNA were used (Table <xref ref-type="table" rid="T11729839">2</xref>). The genetic distances between the <italic><tp:taxon-name><tp:taxon-name-part taxon-name-part-type="genus" reg="Proales">Proales</tp:taxon-name-part></tp:taxon-name></italic> species ranged from 0.249–0.340 for COI, 0.018–0.041 for 18S rDNA and 0.160–0.254 for 28S rDNA (Table <xref ref-type="table" rid="T11729858">3</xref>). The new species exhibited significant genetic distances from other <italic><tp:taxon-name><tp:taxon-name-part taxon-name-part-type="genus" reg="Proales">Proales</tp:taxon-name-part></tp:taxon-name></italic> species in all three genes, supporting that the species is not only morphologically, but also molecularly a new species. As for ITS1, it was not possible to calculate the genetic distances between <italic><tp:taxon-name><tp:taxon-name-part taxon-name-part-type="genus" reg="Proales">Proales</tp:taxon-name-part></tp:taxon-name></italic> species, as this marks the first online presence of ITS1 sequences for <tp:taxon-name><tp:taxon-name-part taxon-name-part-type="family">Proalidae</tp:taxon-name-part></tp:taxon-name>. Given the recent use of the ITS1 region as a useful marker in species diversity studies, we have provided ITS1 sequences for the new species (<xref ref-type="bibr" rid="B11724074">Papakostas et al. 2016</xref>, <xref ref-type="bibr" rid="B11724006">Kordbacheh et al. 2017</xref>, <xref ref-type="bibr" rid="B11724033">Mills et al. 2017</xref>, <xref ref-type="bibr" rid="B11724015">Kordbacheh et al. 2018</xref>).</p><p>The 18S rDNA Maximum-Likelihood (ML) phylogenetic tree was constructed, based on seven <tp:taxon-name><tp:taxon-name-part taxon-name-part-type="family">Proalidae</tp:taxon-name-part></tp:taxon-name> species, two <italic><tp:taxon-name><tp:taxon-name-part taxon-name-part-type="genus" reg="Epiphanes">Epiphanes</tp:taxon-name-part></tp:taxon-name></italic> species and one <italic><tp:taxon-name><tp:taxon-name-part taxon-name-part-type="genus" reg="Synchaeta">Synchaeta</tp:taxon-name-part></tp:taxon-name></italic> Ehrenberg, 1832 as an outgroup (Fig. <xref ref-type="fig" rid="F11991208">6</xref>, Table <xref ref-type="table" rid="T11729839">2</xref>). The new species, <italic><tp:taxon-name><tp:taxon-name-part taxon-name-part-type="genus" reg="Proales">Proales</tp:taxon-name-part><tp:taxon-name-part taxon-name-part-type="species" reg="amplus">amplus</tp:taxon-name-part></tp:taxon-name></italic> sp. nov., formed a clade with <italic><tp:taxon-name><tp:taxon-name-part taxon-name-part-type="genus" reg="Proales">P.</tp:taxon-name-part><tp:taxon-name-part taxon-name-part-type="species" reg="fallaciosa">fallaciosa</tp:taxon-name-part></tp:taxon-name></italic> (<ext-link xmlns:xlink="http://www.w3.org/1999/xlink" ext-link-type="uri" xlink:href="https://www.ncbi.nlm.nih.gov/nuccore/MT522678" xlink:type="simple">MT522678</ext-link>) with high support (SH-aLRT = 96.7, bootstrap value = 95). Within the <tp:taxon-name><tp:taxon-name-part taxon-name-part-type="family">Proalidae</tp:taxon-name-part></tp:taxon-name> clade, the genus <italic><tp:taxon-name><tp:taxon-name-part taxon-name-part-type="genus" reg="Proales">Proales</tp:taxon-name-part></tp:taxon-name></italic> did not form a monophyletic group. <italic><tp:taxon-name><tp:taxon-name-part taxon-name-part-type="genus" reg="Bryceella">Bryceella</tp:taxon-name-part><tp:taxon-name-part taxon-name-part-type="species" reg="stylata">stylata</tp:taxon-name-part></tp:taxon-name></italic> (<ext-link xmlns:xlink="http://www.w3.org/1999/xlink" ext-link-type="uri" xlink:href="https://www.ncbi.nlm.nih.gov/nuccore/MT522631" xlink:type="simple">MT522631</ext-link>) formed a clade with <italic><tp:taxon-name><tp:taxon-name-part taxon-name-part-type="genus" reg="Proales">P.</tp:taxon-name-part><tp:taxon-name-part taxon-name-part-type="species" reg="doliaris">doliaris</tp:taxon-name-part></tp:taxon-name></italic> (<ext-link xmlns:xlink="http://www.w3.org/1999/xlink" ext-link-type="uri" xlink:href="https://www.ncbi.nlm.nih.gov/nuccore/DQ297717" xlink:type="simple">DQ297717</ext-link>) and <italic><tp:taxon-name><tp:taxon-name-part taxon-name-part-type="genus" reg="Wulfertia">Wulfertia</tp:taxon-name-part><tp:taxon-name-part taxon-name-part-type="species" reg="ornata">ornata</tp:taxon-name-part></tp:taxon-name></italic> (<ext-link xmlns:xlink="http://www.w3.org/1999/xlink" ext-link-type="uri" xlink:href="https://www.ncbi.nlm.nih.gov/nuccore/MT522695" xlink:type="simple">MT522695</ext-link>) formed a clade with <italic><tp:taxon-name><tp:taxon-name-part taxon-name-part-type="genus" reg="Proales">P.</tp:taxon-name-part><tp:taxon-name-part taxon-name-part-type="species" reg="similis">similis</tp:taxon-name-part></tp:taxon-name></italic> (<ext-link xmlns:xlink="http://www.w3.org/1999/xlink" ext-link-type="uri" xlink:href="https://www.ncbi.nlm.nih.gov/nuccore/DQ297719" xlink:type="simple">DQ297719</ext-link>), both with low support values. <italic><tp:taxon-name><tp:taxon-name-part taxon-name-part-type="genus" reg="Epiphanes">Epiphanes</tp:taxon-name-part><tp:taxon-name-part taxon-name-part-type="species" reg="daphnicola">daphnicola</tp:taxon-name-part></tp:taxon-name></italic>, formerly classified as <italic><tp:taxon-name><tp:taxon-name-part taxon-name-part-type="genus" reg="Proales">Proales</tp:taxon-name-part></tp:taxon-name></italic>, was clearly separated from the other <tp:taxon-name><tp:taxon-name-part taxon-name-part-type="family">Proalidae</tp:taxon-name-part></tp:taxon-name> species and formed a clade with <italic><tp:taxon-name><tp:taxon-name-part taxon-name-part-type="genus" reg="Epiphanes">Epiphanes</tp:taxon-name-part><tp:taxon-name-part taxon-name-part-type="species" reg="senta">senta</tp:taxon-name-part></tp:taxon-name></italic> (<ext-link xmlns:xlink="http://www.w3.org/1999/xlink" ext-link-type="uri" xlink:href="https://www.ncbi.nlm.nih.gov/nuccore/DQ089735" xlink:type="simple">DQ089735</ext-link>) with high support (SH-aLRT = 96.6, bootstrap value = 99), consistent with the previous results of <xref ref-type="bibr" rid="B11725117">Wilts et al. (2012)</xref>.</p></tp:treatment-sec><tp:treatment-sec><!--Section generated to contain objects referenced in tp:taxon-treatment.--><fig id="F11729750" position="float" orientation="portrait"><object-id xmlns:xlink="http://www.w3.org/1999/xlink" content-type="arpha" xlink:type="simple">27DAE12D-80FB-5966-AA1E-FA99EFC0FAF6</object-id><object-id xmlns:xlink="http://www.w3.org/1999/xlink" content-type="doi" xlink:type="simple">10.3897/BDJ.12.e129622.figure2</object-id><label>Figure 2.</label><caption><p>Line drawing of <italic><tp:taxon-name><tp:taxon-name-part taxon-name-part-type="genus" reg="Proales">Proales</tp:taxon-name-part><tp:taxon-name-part taxon-name-part-type="species" reg="amplus">amplus</tp:taxon-name-part></tp:taxon-name></italic> sp. nov., dorsal view. Scale bar: 100 μm.</p></caption><graphic xmlns:xlink="http://www.w3.org/1999/xlink" xlink:href="bdj-12-e129622-g002.jpg" position="float" id="oo_1111977.jpg" orientation="portrait" xlink:type="simple"><uri content-type="original_file" xlink:type="simple">https://binary.pensoft.net/fig/1111977</uri></graphic></fig><fig id="F11729779" position="float" orientation="portrait"><object-id xmlns:xlink="http://www.w3.org/1999/xlink" content-type="arpha" xlink:type="simple">8B11914D-6467-5041-BBD9-C91D0FA8969B</object-id><object-id xmlns:xlink="http://www.w3.org/1999/xlink" content-type="doi" xlink:type="simple">10.3897/BDJ.12.e129622.figure3</object-id><label>Figure 3.</label><caption><p>Live specimen of <italic><tp:taxon-name><tp:taxon-name-part taxon-name-part-type="genus" reg="Proales">Proales</tp:taxon-name-part><tp:taxon-name-part taxon-name-part-type="species" reg="amplus">amplus</tp:taxon-name-part></tp:taxon-name></italic> sp. nov. observed under the optical microscope. <bold>A</bold> lateral view; <bold>B</bold> dorsal view; <bold>C</bold> ventral view; <bold>D</bold> eyespots and mastax; <bold>E</bold> gastric glands, dorsal view; <bold>F</bold> bladder and foot glands. Scale bars: A–C = 100 μm, D, F = 20 μm, E = 50 μm. Abbreviations: bl = bladder, br = brain, ey = eyespots, fg = footglands, fo = foot, gg = gastric glands, in = intestine, mx = mastax, nu = nuclei, t = toe, vi = vitellarium.</p></caption><graphic xmlns:xlink="http://www.w3.org/1999/xlink" xlink:href="bdj-12-e129622-g003.jpg" position="float" id="oo_1111980.jpg" orientation="portrait" xlink:type="simple"><uri content-type="original_file" xlink:type="simple">https://binary.pensoft.net/fig/1111980</uri></graphic></fig><fig id="F11729781" position="float" orientation="portrait"><object-id xmlns:xlink="http://www.w3.org/1999/xlink" content-type="arpha" xlink:type="simple">81AC8F80-393D-588F-8EFC-265EFA1EC05D</object-id><object-id xmlns:xlink="http://www.w3.org/1999/xlink" content-type="doi" xlink:type="simple">10.3897/BDJ.12.e129622.figure4</object-id><label>Figure 4.</label><caption><p>SEM image of the habitus of <italic><tp:taxon-name><tp:taxon-name-part taxon-name-part-type="genus" reg="Proales">Proales</tp:taxon-name-part><tp:taxon-name-part taxon-name-part-type="species" reg="amplus">amplus</tp:taxon-name-part></tp:taxon-name></italic> sp. nov. <bold>A</bold> dorsal view; <bold>B</bold> ventral view; <bold>C</bold> lateral view, right side. Scale bar: 30 μm. Abbreviations: co = corona, da = dorsal antenna, la = lateral antenna, t = toe.</p></caption><graphic xmlns:xlink="http://www.w3.org/1999/xlink" xlink:href="bdj-12-e129622-g004.jpg" position="float" id="oo_1114919.jpg" orientation="portrait" xlink:type="simple"><uri content-type="original_file" xlink:type="simple">https://binary.pensoft.net/fig/1114919</uri></graphic></fig><supplementary-material xmlns:xlink="http://www.w3.org/1999/xlink" id="S11993534" orientation="portrait" position="float" xlink:type="simple"><object-id content-type="arpha" xlink:type="simple">9ACFEAD3-32D7-5B7F-B472-DE6C7F97F4C9</object-id><object-id content-type="doi" xlink:type="simple">10.3897/BDJ.12.e129622.suppl1</object-id><label>Supplementary material 1</label><caption><p><tp:taxon-name><tp:taxon-name-part taxon-name-part-type="genus" reg="Proales">Proales</tp:taxon-name-part><tp:taxon-name-part taxon-name-part-type="species" reg="amplus">amplus</tp:taxon-name-part></tp:taxon-name> sp. nov. lateral view of head</p></caption><statement content-type="dataType"><label>Data type</label><p>video</p></statement><p>File: oo_1115683.mp4</p><media xlink:href="bdj-12-e129622-s001.mp4" mimetype="mp4 file" mime-subtype="mp4" position="float" orientation="portrait" xlink:type="simple"><uri content-type="original_file" xlink:type="simple">https://binary.pensoft.net/file/1115683</uri></media><attrib specific-use="authors">Hee-Min Yang and Gi-Sik Min</attrib></supplementary-material><fig id="F11729809" position="float" orientation="portrait"><object-id xmlns:xlink="http://www.w3.org/1999/xlink" content-type="arpha" xlink:type="simple">C67C2D40-7A44-505E-BAF6-F0FEF30F93D2</object-id><object-id xmlns:xlink="http://www.w3.org/1999/xlink" content-type="doi" xlink:type="simple">10.3897/BDJ.12.e129622.figure5</object-id><label>Figure 5.</label><caption><p>SEM image of the trophi of <italic><tp:taxon-name><tp:taxon-name-part taxon-name-part-type="genus" reg="Proales">Proales</tp:taxon-name-part><tp:taxon-name-part taxon-name-part-type="species" reg="amplus">amplus</tp:taxon-name-part></tp:taxon-name></italic> sp. nov. <bold>A</bold> dorsal view; <bold>B</bold> left manubrium, outside view; <bold>C</bold> left manubrium, inside view; <bold>D</bold> unci and rami, dorsal view; <bold>E</bold> unci and rami, ventral view, arrow indicates the extension of the right epipharynx. Scale bar: 5 μm. Abbreviations: bf = basifenestra, ep = epipharynx, fu = fulcrum, gr = groove, ma = manubrium, pt = pre-uncinal tooth, ra = ramus, un = uncus.</p></caption><graphic xmlns:xlink="http://www.w3.org/1999/xlink" xlink:href="bdj-12-e129622-g005.jpg" position="float" id="oo_1114924.jpg" orientation="portrait" xlink:type="simple"><uri content-type="original_file" xlink:type="simple">https://binary.pensoft.net/fig/1114924</uri></graphic></fig><table-wrap id="T11729839" position="float" orientation="portrait"><label>Table 2.</label><caption><p>List of species and corresponding GenBank accession numbers for molecular analyses.</p></caption><table rules="all" border="1"><tbody><tr><td rowspan="1" colspan="1">
              <bold>Gene</bold>
            </td><td rowspan="1" colspan="1">
              <bold>Species</bold>
            </td><td rowspan="1" colspan="1">
              <bold>GenBank No.</bold>
            </td><td rowspan="1" colspan="1">
              <bold>Reference</bold>
            </td></tr><tr><td rowspan="5" colspan="1">COI</td><td rowspan="1" colspan="1"><italic><tp:taxon-name><tp:taxon-name-part taxon-name-part-type="genus" reg="Proales">Proales</tp:taxon-name-part><tp:taxon-name-part taxon-name-part-type="species" reg="amplus">amplus</tp:taxon-name-part></tp:taxon-name></italic> sp. nov.</td><td rowspan="1" colspan="1">
              <ext-link xmlns:xlink="http://www.w3.org/1999/xlink" ext-link-type="uri" xlink:href="https://www.ncbi.nlm.nih.gov/nuccore/PP750787" xlink:type="simple">PP750787</ext-link>
            </td><td rowspan="1" colspan="1">This study</td></tr><tr><td rowspan="1" colspan="1"><italic><tp:taxon-name><tp:taxon-name-part taxon-name-part-type="genus" reg="Proales">Proales</tp:taxon-name-part><tp:taxon-name-part taxon-name-part-type="species" reg="doliaris">doliaris</tp:taxon-name-part></tp:taxon-name></italic> (Rousselet, 1895)</td><td rowspan="1" colspan="1">
              <ext-link xmlns:xlink="http://www.w3.org/1999/xlink" ext-link-type="uri" xlink:href="https://www.ncbi.nlm.nih.gov/nuccore/DQ297790" xlink:type="simple">DQ297790</ext-link>
            </td><td rowspan="1" colspan="1">
              <xref ref-type="bibr" rid="B11725072">Sørensen and Giribet (2006)</xref>
            </td></tr><tr><td rowspan="1" colspan="1">
              <italic>
                <tp:taxon-name><tp:taxon-name-part taxon-name-part-type="genus" reg="Proales">Proales</tp:taxon-name-part><tp:taxon-name-part taxon-name-part-type="species" reg="fallaciosa">fallaciosa</tp:taxon-name-part></tp:taxon-name>
              </italic>
            </td><td rowspan="1" colspan="1">
              <ext-link xmlns:xlink="http://www.w3.org/1999/xlink" ext-link-type="uri" xlink:href="https://www.ncbi.nlm.nih.gov/nuccore/HQ873041" xlink:type="simple">HQ873041</ext-link>
            </td><td rowspan="1" colspan="1">
              <xref ref-type="bibr" rid="B11725117">Wilts et al. (2012)</xref>
            </td></tr><tr><td rowspan="1" colspan="1"><italic><tp:taxon-name><tp:taxon-name-part taxon-name-part-type="genus" reg="Proales">Proales</tp:taxon-name-part><tp:taxon-name-part taxon-name-part-type="species" reg="similis">similis</tp:taxon-name-part></tp:taxon-name></italic> De Beauchamp, 1907</td><td rowspan="1" colspan="1">
              <ext-link xmlns:xlink="http://www.w3.org/1999/xlink" ext-link-type="uri" xlink:href="https://www.ncbi.nlm.nih.gov/nuccore/DQ297791" xlink:type="simple">DQ297791</ext-link>
            </td><td rowspan="1" colspan="1">
              <xref ref-type="bibr" rid="B11725072">Sørensen and Giribet (2006)</xref>
            </td></tr><tr><td rowspan="1" colspan="1"><italic><tp:taxon-name><tp:taxon-name-part taxon-name-part-type="genus" reg="Proales">Proales</tp:taxon-name-part><tp:taxon-name-part taxon-name-part-type="species" reg="theodora">theodora</tp:taxon-name-part></tp:taxon-name></italic> (Gosse, 1887)</td><td rowspan="1" colspan="1">
              <ext-link xmlns:xlink="http://www.w3.org/1999/xlink" ext-link-type="uri" xlink:href="https://www.ncbi.nlm.nih.gov/nuccore/HQ873043" xlink:type="simple">HQ873043</ext-link>
            </td><td rowspan="1" colspan="1">
              <xref ref-type="bibr" rid="B11725117">Wilts et al. (2012)</xref>
            </td></tr><tr><td rowspan="10" colspan="1">18S</td><td rowspan="1" colspan="1"><italic><tp:taxon-name><tp:taxon-name-part taxon-name-part-type="genus" reg="Proales">Proales</tp:taxon-name-part><tp:taxon-name-part taxon-name-part-type="species" reg="amplus">amplus</tp:taxon-name-part></tp:taxon-name></italic> sp. nov.</td><td rowspan="1" colspan="1">
              <ext-link xmlns:xlink="http://www.w3.org/1999/xlink" ext-link-type="uri" xlink:href="https://www.ncbi.nlm.nih.gov/nuccore/PP751790" xlink:type="simple">PP751790</ext-link>
            </td><td rowspan="1" colspan="1">This study</td></tr><tr><td rowspan="1" colspan="1">
              <italic>
                <tp:taxon-name><tp:taxon-name-part taxon-name-part-type="genus" reg="Proales">Proales</tp:taxon-name-part><tp:taxon-name-part taxon-name-part-type="species" reg="doliaris">doliaris</tp:taxon-name-part></tp:taxon-name>
              </italic>
            </td><td rowspan="1" colspan="1">
              <ext-link xmlns:xlink="http://www.w3.org/1999/xlink" ext-link-type="uri" xlink:href="https://www.ncbi.nlm.nih.gov/nuccore/DQ297717" xlink:type="simple">DQ297717</ext-link>
            </td><td rowspan="1" colspan="1">
              <xref ref-type="bibr" rid="B11725072">Sørensen and Giribet (2006)</xref>
            </td></tr><tr><td rowspan="1" colspan="1">
              <italic>
                <tp:taxon-name><tp:taxon-name-part taxon-name-part-type="genus" reg="Proales">Proales</tp:taxon-name-part><tp:taxon-name-part taxon-name-part-type="species" reg="fallaciosa">fallaciosa</tp:taxon-name-part></tp:taxon-name>
              </italic>
            </td><td rowspan="1" colspan="1">
              <ext-link xmlns:xlink="http://www.w3.org/1999/xlink" ext-link-type="uri" xlink:href="https://www.ncbi.nlm.nih.gov/nuccore/MT522678" xlink:type="simple">MT522678</ext-link>
            </td><td rowspan="1" colspan="1">
              <xref ref-type="bibr" rid="B11723909">Bininda-Emonds (2021)</xref>
            </td></tr><tr><td rowspan="1" colspan="1"><italic><tp:taxon-name><tp:taxon-name-part taxon-name-part-type="genus" reg="Proales">Proales</tp:taxon-name-part><tp:taxon-name-part taxon-name-part-type="species" reg="reinhardti">reinhardti</tp:taxon-name-part></tp:taxon-name></italic> (Ehrenberg, 1834)</td><td rowspan="1" colspan="1">
              <ext-link xmlns:xlink="http://www.w3.org/1999/xlink" ext-link-type="uri" xlink:href="https://www.ncbi.nlm.nih.gov/nuccore/DQ297718" xlink:type="simple">DQ297718</ext-link>
            </td><td rowspan="1" colspan="1">
              <xref ref-type="bibr" rid="B11725072">Sørensen and Giribet (2006)</xref>
            </td></tr><tr><td rowspan="1" colspan="1">
              <italic>
                <tp:taxon-name><tp:taxon-name-part taxon-name-part-type="genus" reg="Proales">Proales</tp:taxon-name-part><tp:taxon-name-part taxon-name-part-type="species" reg="similis">similis</tp:taxon-name-part></tp:taxon-name>
              </italic>
            </td><td rowspan="1" colspan="1">
              <ext-link xmlns:xlink="http://www.w3.org/1999/xlink" ext-link-type="uri" xlink:href="https://www.ncbi.nlm.nih.gov/nuccore/DQ297719" xlink:type="simple">DQ297719</ext-link>
            </td><td rowspan="1" colspan="1">
              <xref ref-type="bibr" rid="B11725072">Sørensen and Giribet (2006)</xref>
            </td></tr><tr><td rowspan="1" colspan="1">
              <italic>
                <tp:taxon-name><tp:taxon-name-part taxon-name-part-type="genus" reg="Bryceella">Bryceella</tp:taxon-name-part><tp:taxon-name-part taxon-name-part-type="species" reg="stylata">stylata</tp:taxon-name-part></tp:taxon-name>
              </italic>
            </td><td rowspan="1" colspan="1">
              <ext-link xmlns:xlink="http://www.w3.org/1999/xlink" ext-link-type="uri" xlink:href="https://www.ncbi.nlm.nih.gov/nuccore/MT522631" xlink:type="simple">MT522631</ext-link>
            </td><td rowspan="1" colspan="1">
              <xref ref-type="bibr" rid="B11723909">Bininda-Emonds (2021)</xref>
            </td></tr><tr><td rowspan="1" colspan="1"><italic><tp:taxon-name><tp:taxon-name-part taxon-name-part-type="genus" reg="Wulfertia">Wulfertia</tp:taxon-name-part><tp:taxon-name-part taxon-name-part-type="species" reg="ornata">ornata</tp:taxon-name-part></tp:taxon-name></italic> Donner, 1943</td><td rowspan="1" colspan="1">
              <ext-link xmlns:xlink="http://www.w3.org/1999/xlink" ext-link-type="uri" xlink:href="https://www.ncbi.nlm.nih.gov/nuccore/MT522695" xlink:type="simple">MT522695</ext-link>
            </td><td rowspan="1" colspan="1">
              <xref ref-type="bibr" rid="B11723909">Bininda-Emonds (2021)</xref>
            </td></tr><tr><td rowspan="1" colspan="1"><italic><tp:taxon-name><tp:taxon-name-part taxon-name-part-type="genus" reg="Epiphanes">Epiphanes</tp:taxon-name-part><tp:taxon-name-part taxon-name-part-type="species" reg="daphnicola">daphnicola</tp:taxon-name-part></tp:taxon-name></italic> (Thompson, 1892)</td><td rowspan="1" colspan="1">
              <ext-link xmlns:xlink="http://www.w3.org/1999/xlink" ext-link-type="uri" xlink:href="https://www.ncbi.nlm.nih.gov/nuccore/MT522677" xlink:type="simple">MT522677</ext-link>
            </td><td rowspan="1" colspan="1">
              <xref ref-type="bibr" rid="B11723909">Bininda-Emonds (2021)</xref>
            </td></tr><tr><td rowspan="1" colspan="1"><italic><tp:taxon-name><tp:taxon-name-part taxon-name-part-type="genus" reg="Epiphanes">Epiphanes</tp:taxon-name-part><tp:taxon-name-part taxon-name-part-type="species" reg="senta">senta</tp:taxon-name-part></tp:taxon-name></italic> (Müller, 1773)</td><td rowspan="1" colspan="1">
              <ext-link xmlns:xlink="http://www.w3.org/1999/xlink" ext-link-type="uri" xlink:href="https://www.ncbi.nlm.nih.gov/nuccore/DQ089735" xlink:type="simple">DQ089735</ext-link>
            </td><td rowspan="1" colspan="1">
              <xref ref-type="bibr" rid="B11976416">García-Varela and Nadler (2006)</xref>
            </td></tr><tr><td rowspan="1" colspan="1"><italic><tp:taxon-name><tp:taxon-name-part taxon-name-part-type="genus" reg="Synchaeta">Synchaeta</tp:taxon-name-part><tp:taxon-name-part taxon-name-part-type="species" reg="vorax">vorax</tp:taxon-name-part></tp:taxon-name></italic> Rousselet, 1902</td><td rowspan="1" colspan="1">
              <ext-link xmlns:xlink="http://www.w3.org/1999/xlink" ext-link-type="uri" xlink:href="https://www.ncbi.nlm.nih.gov/nuccore/MK896832" xlink:type="simple">MK896832</ext-link>
            </td><td rowspan="1" colspan="1">
              <xref ref-type="bibr" rid="B11976434">Wilke et al. (2020)</xref>
            </td></tr><tr><td rowspan="4" colspan="1">28S</td><td rowspan="1" colspan="1"><italic><tp:taxon-name><tp:taxon-name-part taxon-name-part-type="genus" reg="Proales">Proales</tp:taxon-name-part><tp:taxon-name-part taxon-name-part-type="species" reg="amplus">amplus</tp:taxon-name-part></tp:taxon-name></italic> sp. nov.</td><td rowspan="1" colspan="1">
              <ext-link xmlns:xlink="http://www.w3.org/1999/xlink" ext-link-type="uri" xlink:href="https://www.ncbi.nlm.nih.gov/nuccore/PP751742" xlink:type="simple">PP751742</ext-link>
            </td><td rowspan="1" colspan="1">This study</td></tr><tr><td rowspan="1" colspan="1">
              <italic>
                <tp:taxon-name><tp:taxon-name-part taxon-name-part-type="genus" reg="Proales">Proales</tp:taxon-name-part><tp:taxon-name-part taxon-name-part-type="species" reg="doliaris">doliaris</tp:taxon-name-part></tp:taxon-name>
              </italic>
            </td><td rowspan="1" colspan="1">
              <ext-link xmlns:xlink="http://www.w3.org/1999/xlink" ext-link-type="uri" xlink:href="https://www.ncbi.nlm.nih.gov/nuccore/DQ297753" xlink:type="simple">DQ297753</ext-link>
            </td><td rowspan="1" colspan="1">
              <xref ref-type="bibr" rid="B11725072">Sørensen and Giribet (2006)</xref>
            </td></tr><tr><td rowspan="1" colspan="1">
              <italic>
                <tp:taxon-name><tp:taxon-name-part taxon-name-part-type="genus" reg="Proales">Proales</tp:taxon-name-part><tp:taxon-name-part taxon-name-part-type="species" reg="reinhardti">reinhardti</tp:taxon-name-part></tp:taxon-name>
              </italic>
            </td><td rowspan="1" colspan="1">
              <ext-link xmlns:xlink="http://www.w3.org/1999/xlink" ext-link-type="uri" xlink:href="https://www.ncbi.nlm.nih.gov/nuccore/DQ297754" xlink:type="simple">DQ297754</ext-link>
            </td><td rowspan="1" colspan="1">
              <xref ref-type="bibr" rid="B11725072">Sørensen and Giribet (2006)</xref>
            </td></tr><tr><td rowspan="1" colspan="1">
              <italic>
                <tp:taxon-name><tp:taxon-name-part taxon-name-part-type="genus" reg="Proales">Proales</tp:taxon-name-part><tp:taxon-name-part taxon-name-part-type="species" reg="similis">similis</tp:taxon-name-part></tp:taxon-name>
              </italic>
            </td><td rowspan="1" colspan="1">
              <ext-link xmlns:xlink="http://www.w3.org/1999/xlink" ext-link-type="uri" xlink:href="https://www.ncbi.nlm.nih.gov/nuccore/DQ297755" xlink:type="simple">DQ297755</ext-link>
            </td><td rowspan="1" colspan="1">
              <xref ref-type="bibr" rid="B11725072">Sørensen and Giribet (2006)</xref>
            </td></tr></tbody></table></table-wrap><table-wrap id="T11729858" position="float" orientation="portrait"><label>Table 3.</label><caption><p>Genetic distances of the genus <italic><tp:taxon-name><tp:taxon-name-part taxon-name-part-type="genus" reg="Proales">Proales</tp:taxon-name-part></tp:taxon-name></italic> calculated via the <italic>p</italic>-distance method using three molecular markers (COI, 18S rDNA, 28S rDNA).</p></caption><table rules="all" border="0"><tbody><tr><td rowspan="1" colspan="9">
              <bold>COI</bold>
            </td></tr><tr><td rowspan="1" colspan="1"/><td rowspan="1" colspan="1">
              <bold>Species</bold>
            </td><td rowspan="1" colspan="1">
              <bold>GenBank No.</bold>
            </td><td rowspan="1" colspan="1">
              <bold>1</bold>
            </td><td rowspan="1" colspan="2">
              <bold>2</bold>
            </td><td rowspan="1" colspan="2">
              <bold>3</bold>
            </td><td rowspan="1" colspan="1">
              <bold>4</bold>
            </td></tr><tr><td rowspan="1" colspan="1">1</td><td rowspan="1" colspan="1"><italic><tp:taxon-name><tp:taxon-name-part taxon-name-part-type="genus" reg="Proales">Proales</tp:taxon-name-part><tp:taxon-name-part taxon-name-part-type="species" reg="amplus">amplus</tp:taxon-name-part></tp:taxon-name></italic> sp. nov.</td><td rowspan="1" colspan="1">
              <ext-link xmlns:xlink="http://www.w3.org/1999/xlink" ext-link-type="uri" xlink:href="https://www.ncbi.nlm.nih.gov/nuccore/PP750787" xlink:type="simple">PP750787</ext-link>
            </td><td rowspan="1" colspan="1"/><td rowspan="1" colspan="2"/><td rowspan="1" colspan="2"/><td rowspan="1" colspan="1"/></tr><tr><td rowspan="1" colspan="1">2</td><td rowspan="1" colspan="1">
              <italic>
                <tp:taxon-name><tp:taxon-name-part taxon-name-part-type="genus" reg="Proales">Proales</tp:taxon-name-part><tp:taxon-name-part taxon-name-part-type="species" reg="doliaris">doliaris</tp:taxon-name-part></tp:taxon-name>
              </italic>
            </td><td rowspan="1" colspan="1">
              <ext-link xmlns:xlink="http://www.w3.org/1999/xlink" ext-link-type="uri" xlink:href="https://www.ncbi.nlm.nih.gov/nuccore/DQ297790" xlink:type="simple">DQ297790</ext-link>
            </td><td rowspan="1" colspan="1">0.296</td><td rowspan="1" colspan="2"/><td rowspan="1" colspan="2"/><td rowspan="1" colspan="1"/></tr><tr><td rowspan="1" colspan="1">3</td><td rowspan="1" colspan="1">
              <italic>
                <tp:taxon-name><tp:taxon-name-part taxon-name-part-type="genus" reg="Proales">Proales</tp:taxon-name-part><tp:taxon-name-part taxon-name-part-type="species" reg="fallaciosa">fallaciosa</tp:taxon-name-part></tp:taxon-name>
              </italic>
            </td><td rowspan="1" colspan="1">
              <ext-link xmlns:xlink="http://www.w3.org/1999/xlink" ext-link-type="uri" xlink:href="https://www.ncbi.nlm.nih.gov/nuccore/HQ873041" xlink:type="simple">HQ873041</ext-link>
            </td><td rowspan="1" colspan="1">0.264</td><td rowspan="1" colspan="2">0.296</td><td rowspan="1" colspan="2"/><td rowspan="1" colspan="1"/></tr><tr><td rowspan="1" colspan="1">4</td><td rowspan="1" colspan="1">
              <italic>
                <tp:taxon-name><tp:taxon-name-part taxon-name-part-type="genus" reg="Proales">Proales</tp:taxon-name-part><tp:taxon-name-part taxon-name-part-type="species" reg="similis">similis</tp:taxon-name-part></tp:taxon-name>
              </italic>
            </td><td rowspan="1" colspan="1">
              <ext-link xmlns:xlink="http://www.w3.org/1999/xlink" ext-link-type="uri" xlink:href="https://www.ncbi.nlm.nih.gov/nuccore/DQ297791" xlink:type="simple">DQ297791</ext-link>
            </td><td rowspan="1" colspan="1">0.249</td><td rowspan="1" colspan="2">0.340</td><td rowspan="1" colspan="2">0.250</td><td rowspan="1" colspan="1"/></tr><tr><td rowspan="1" colspan="1">5</td><td rowspan="1" colspan="1">
              <italic>
                <tp:taxon-name><tp:taxon-name-part taxon-name-part-type="genus" reg="Proales">Proales</tp:taxon-name-part><tp:taxon-name-part taxon-name-part-type="species" reg="theodora">theodora</tp:taxon-name-part></tp:taxon-name>
              </italic>
            </td><td rowspan="1" colspan="1">
              <ext-link xmlns:xlink="http://www.w3.org/1999/xlink" ext-link-type="uri" xlink:href="https://www.ncbi.nlm.nih.gov/nuccore/HQ873043" xlink:type="simple">HQ873043</ext-link>
            </td><td rowspan="1" colspan="1">0.283</td><td rowspan="1" colspan="2">0.328</td><td rowspan="1" colspan="2">0.252</td><td rowspan="1" colspan="1">0.293</td></tr><tr><td rowspan="1" colspan="9">
              <bold>18S rDNA</bold>
            </td></tr><tr><td rowspan="1" colspan="1"/><td rowspan="1" colspan="1">
              <bold>Species</bold>
            </td><td rowspan="1" colspan="1">
              <bold>GenBank No.</bold>
            </td><td rowspan="1" colspan="1">
              <bold>1</bold>
            </td><td rowspan="1" colspan="2">
              <bold>2</bold>
            </td><td rowspan="1" colspan="2">
              <bold>3</bold>
            </td><td rowspan="1" colspan="1">
              <bold>4</bold>
            </td></tr><tr><td rowspan="1" colspan="1">1</td><td rowspan="1" colspan="1"><italic><tp:taxon-name><tp:taxon-name-part taxon-name-part-type="genus" reg="Proales">Proales</tp:taxon-name-part><tp:taxon-name-part taxon-name-part-type="species" reg="amplus">amplus</tp:taxon-name-part></tp:taxon-name></italic> sp. nov.</td><td rowspan="1" colspan="1">
              <ext-link xmlns:xlink="http://www.w3.org/1999/xlink" ext-link-type="uri" xlink:href="https://www.ncbi.nlm.nih.gov/nuccore/PP751790" xlink:type="simple">PP751790</ext-link>
            </td><td rowspan="1" colspan="1"/><td rowspan="1" colspan="2"/><td rowspan="1" colspan="2"/><td rowspan="1" colspan="1"/></tr><tr><td rowspan="1" colspan="1">2</td><td rowspan="1" colspan="1">
              <italic>
                <tp:taxon-name><tp:taxon-name-part taxon-name-part-type="genus" reg="Proales">Proales</tp:taxon-name-part><tp:taxon-name-part taxon-name-part-type="species" reg="doliaris">doliaris</tp:taxon-name-part></tp:taxon-name>
              </italic>
            </td><td rowspan="1" colspan="1">
              <ext-link xmlns:xlink="http://www.w3.org/1999/xlink" ext-link-type="uri" xlink:href="https://www.ncbi.nlm.nih.gov/nuccore/DQ297717" xlink:type="simple">DQ297717</ext-link>
            </td><td rowspan="1" colspan="1">0.022</td><td rowspan="1" colspan="2"/><td rowspan="1" colspan="2"/><td rowspan="1" colspan="1"/></tr><tr><td rowspan="1" colspan="1">3</td><td rowspan="1" colspan="1">
              <italic>
                <tp:taxon-name><tp:taxon-name-part taxon-name-part-type="genus" reg="Proales">Proales</tp:taxon-name-part><tp:taxon-name-part taxon-name-part-type="species" reg="fallaciosa">fallaciosa</tp:taxon-name-part></tp:taxon-name>
              </italic>
            </td><td rowspan="1" colspan="1">
              <ext-link xmlns:xlink="http://www.w3.org/1999/xlink" ext-link-type="uri" xlink:href="https://www.ncbi.nlm.nih.gov/nuccore/MT522678" xlink:type="simple">MT522678</ext-link>
            </td><td rowspan="1" colspan="1">0.018</td><td rowspan="1" colspan="2">0.019</td><td rowspan="1" colspan="2"/><td rowspan="1" colspan="1"/></tr><tr><td rowspan="1" colspan="1">4</td><td rowspan="1" colspan="1">
              <italic>
                <tp:taxon-name><tp:taxon-name-part taxon-name-part-type="genus" reg="Proales">Proales</tp:taxon-name-part><tp:taxon-name-part taxon-name-part-type="species" reg="reinhardti">reinhardti</tp:taxon-name-part></tp:taxon-name>
              </italic>
            </td><td rowspan="1" colspan="1">
              <ext-link xmlns:xlink="http://www.w3.org/1999/xlink" ext-link-type="uri" xlink:href="https://www.ncbi.nlm.nih.gov/nuccore/DQ297718" xlink:type="simple">DQ297718</ext-link>
            </td><td rowspan="1" colspan="1">0.040</td><td rowspan="1" colspan="2">0.032</td><td rowspan="1" colspan="2">0.033</td><td rowspan="1" colspan="1"/></tr><tr><td rowspan="1" colspan="1">5</td><td rowspan="1" colspan="1">
              <italic>
                <tp:taxon-name><tp:taxon-name-part taxon-name-part-type="genus" reg="Proales">Proales</tp:taxon-name-part><tp:taxon-name-part taxon-name-part-type="species" reg="similis">similis</tp:taxon-name-part></tp:taxon-name>
              </italic>
            </td><td rowspan="1" colspan="1">
              <ext-link xmlns:xlink="http://www.w3.org/1999/xlink" ext-link-type="uri" xlink:href="https://www.ncbi.nlm.nih.gov/nuccore/DQ297719" xlink:type="simple">DQ297719</ext-link>
            </td><td rowspan="1" colspan="1">0.031</td><td rowspan="1" colspan="2">0.025</td><td rowspan="1" colspan="2">0.030</td><td rowspan="1" colspan="1">0.041</td></tr><tr><td rowspan="1" colspan="9">
              <bold>28S rDNA</bold>
            </td></tr><tr><td rowspan="1" colspan="1"/><td rowspan="1" colspan="1"/><td rowspan="1" colspan="1">
              <bold>GenBank No.</bold>
            </td><td rowspan="1" colspan="2">
              <bold>1</bold>
            </td><td rowspan="1" colspan="2">
              <bold>2</bold>
            </td><td rowspan="1" colspan="2">
              <bold>3</bold>
            </td></tr><tr><td rowspan="1" colspan="1">1</td><td rowspan="1" colspan="1"><italic><tp:taxon-name><tp:taxon-name-part taxon-name-part-type="genus" reg="Proales">Proales</tp:taxon-name-part><tp:taxon-name-part taxon-name-part-type="species" reg="amplus">amplus</tp:taxon-name-part></tp:taxon-name></italic> sp. nov.</td><td rowspan="1" colspan="1">
              <ext-link xmlns:xlink="http://www.w3.org/1999/xlink" ext-link-type="uri" xlink:href="https://www.ncbi.nlm.nih.gov/nuccore/PP751742" xlink:type="simple">PP751742</ext-link>
            </td><td rowspan="1" colspan="2"/><td rowspan="1" colspan="2"/><td rowspan="1" colspan="2"/></tr><tr><td rowspan="1" colspan="1">2</td><td rowspan="1" colspan="1">
              <italic>
                <tp:taxon-name><tp:taxon-name-part taxon-name-part-type="genus" reg="Proales">Proales</tp:taxon-name-part><tp:taxon-name-part taxon-name-part-type="species" reg="doliaris">doliaris</tp:taxon-name-part></tp:taxon-name>
              </italic>
            </td><td rowspan="1" colspan="1">
              <ext-link xmlns:xlink="http://www.w3.org/1999/xlink" ext-link-type="uri" xlink:href="https://www.ncbi.nlm.nih.gov/nuccore/DQ297753" xlink:type="simple">DQ297753</ext-link>
            </td><td rowspan="1" colspan="2">0.167</td><td rowspan="1" colspan="2"/><td rowspan="1" colspan="2"/></tr><tr><td rowspan="1" colspan="1">3</td><td rowspan="1" colspan="1">
              <italic>
                <tp:taxon-name><tp:taxon-name-part taxon-name-part-type="genus" reg="Proales">Proales</tp:taxon-name-part><tp:taxon-name-part taxon-name-part-type="species" reg="reinhardti">reinhardti</tp:taxon-name-part></tp:taxon-name>
              </italic>
            </td><td rowspan="1" colspan="1">
              <ext-link xmlns:xlink="http://www.w3.org/1999/xlink" ext-link-type="uri" xlink:href="https://www.ncbi.nlm.nih.gov/nuccore/DQ297754" xlink:type="simple">DQ297754</ext-link>
            </td><td rowspan="1" colspan="2">0.188</td><td rowspan="1" colspan="2">0.160</td><td rowspan="1" colspan="2"/></tr><tr><td rowspan="1" colspan="1">4</td><td rowspan="1" colspan="1">
              <italic>
                <tp:taxon-name><tp:taxon-name-part taxon-name-part-type="genus" reg="Proales">Proales</tp:taxon-name-part><tp:taxon-name-part taxon-name-part-type="species" reg="similis">similis</tp:taxon-name-part></tp:taxon-name>
              </italic>
            </td><td rowspan="1" colspan="1">
              <ext-link xmlns:xlink="http://www.w3.org/1999/xlink" ext-link-type="uri" xlink:href="https://www.ncbi.nlm.nih.gov/nuccore/DQ297755" xlink:type="simple">DQ297755</ext-link>
            </td><td rowspan="1" colspan="2">0.247</td><td rowspan="1" colspan="2">0.229</td><td rowspan="1" colspan="2">0.254</td></tr></tbody></table></table-wrap><fig id="F11991208" position="float" orientation="portrait"><object-id xmlns:xlink="http://www.w3.org/1999/xlink" content-type="arpha" xlink:type="simple">B52C1B0C-4A23-5679-9DE6-ED857E39611E</object-id><object-id xmlns:xlink="http://www.w3.org/1999/xlink" content-type="doi" xlink:type="simple">10.3897/BDJ.12.e129622.figure6</object-id><label>Figure 6.</label><caption><p>Maximum-Likelihood (ML) tree of <tp:taxon-name><tp:taxon-name-part taxon-name-part-type="family">Proalidae</tp:taxon-name-part></tp:taxon-name> and <italic><tp:taxon-name><tp:taxon-name-part taxon-name-part-type="genus" reg="Epiphanes">Epiphanes</tp:taxon-name-part></tp:taxon-name></italic> species, based on 18S rDNA, using the GTR+F+I+R2 model. Values on the nodes represent SH-like approximate likelihood ratio and ultrafast bootstrap support. The scale bar indicates branch length as the number of nucleotides substitutions per site.</p></caption><graphic xmlns:xlink="http://www.w3.org/1999/xlink" xlink:href="bdj-12-e129622-g006.jpg" position="float" id="oo_1121537.jpg" orientation="portrait" xlink:type="simple"><uri content-type="original_file" xlink:type="simple">https://binary.pensoft.net/fig/1121537</uri></graphic></fig></tp:treatment-sec><ref-list><ref id="B11725072"><element-citation xmlns:xlink="http://www.w3.org/1999/xlink" publication-type="article" xlink:type="simple"><person-group person-group-type="author"><name name-style="western"><surname>Sørensen</surname><given-names>M. V.</given-names></name><name name-style="western"><surname>Giribet</surname><given-names>G.</given-names></name></person-group><year>2006</year><article-title>A modern approach to rotiferan phylogeny: combining morphological and molecular data</article-title><source>Molecular Phylogenetics and Evolution</source><volume>40</volume><issue>2</issue><fpage>585</fpage><lpage>608</lpage><pub-id pub-id-type="doi">10.1016/j.ympev.2006.04.001</pub-id></element-citation></ref><ref id="B11725117"><element-citation xmlns:xlink="http://www.w3.org/1999/xlink" publication-type="article" xlink:type="simple"><person-group person-group-type="author"><name name-style="western"><surname>Wilts</surname><given-names>E. F.</given-names></name><name name-style="western"><surname>Bruns</surname><given-names>D.</given-names></name><name name-style="western"><surname>Fontaneto</surname><given-names>D.</given-names></name><name name-style="western"><surname>Ahlrichs</surname><given-names>W. H.</given-names></name></person-group><year>2012</year><article-title>Phylogenetic study on <italic><tp:taxon-name><tp:taxon-name-part taxon-name-part-type="genus" reg="Proales">Proales</tp:taxon-name-part><tp:taxon-name-part taxon-name-part-type="species" reg="daphnicola">daphnicola</tp:taxon-name-part></tp:taxon-name></italic> Thompson, 1892 (<tp:taxon-name><tp:taxon-name-part taxon-name-part-type="family">Proalidae</tp:taxon-name-part></tp:taxon-name>) and its relocation to <italic><tp:taxon-name><tp:taxon-name-part taxon-name-part-type="genus" reg="Epiphanes">Epiphanes</tp:taxon-name-part></tp:taxon-name></italic> (<tp:taxon-name><tp:taxon-name-part taxon-name-part-type="phylum">Rotifera</tp:taxon-name-part></tp:taxon-name>: <tp:taxon-name><tp:taxon-name-part taxon-name-part-type="family">Epiphanidae</tp:taxon-name-part></tp:taxon-name>)</article-title><source>Zoologischer Anzeiger</source><volume>251</volume><issue>3</issue><fpage>180</fpage><lpage>196</lpage><pub-id pub-id-type="doi">10.1016/j.jcz.2011.08.005</pub-id></element-citation></ref><ref id="B11723909"><element-citation xmlns:xlink="http://www.w3.org/1999/xlink" publication-type="article" xlink:type="simple"><person-group person-group-type="author"><name name-style="western"><surname>Bininda-Emonds</surname><given-names>O. R.P.</given-names></name></person-group><year>2021</year><article-title>18S rRNA variability maps reveal three highly divergent, conserved motifs within <tp:taxon-name><tp:taxon-name-part taxon-name-part-type="phylum">Rotifera</tp:taxon-name-part></tp:taxon-name></article-title><source>BMC Ecology and Evolution</source><volume>21</volume><fpage>118</fpage><pub-id pub-id-type="doi">10.1186/s12862-021-01845-2</pub-id></element-citation></ref><ref id="B11976416"><element-citation xmlns:xlink="http://www.w3.org/1999/xlink" publication-type="article" xlink:type="simple"><person-group person-group-type="author"><name name-style="western"><surname>García-Varela</surname><given-names>M.</given-names></name><name name-style="western"><surname>Nadler</surname><given-names>S. A.</given-names></name></person-group><year>2006</year><article-title>Phylogenetic relationships among <tp:taxon-name><tp:taxon-name-part taxon-name-part-type="phylum">Syndermata</tp:taxon-name-part></tp:taxon-name> inferred from nuclear and mitochondrial gene sequences</article-title><source>Molecular Phylogenetics and Evolution</source><volume>40</volume><issue>1</issue><fpage>61</fpage><lpage>72</lpage><pub-id pub-id-type="doi">10.1016/j.ympev.2006.02.010</pub-id></element-citation></ref><ref id="B11976434"><element-citation xmlns:xlink="http://www.w3.org/1999/xlink" publication-type="article" xlink:type="simple"><person-group person-group-type="author"><name name-style="western"><surname>Wilke</surname><given-names>T.</given-names></name><name name-style="western"><surname>Ahlrichs</surname><given-names>W. H.</given-names></name><name name-style="western"><surname>Bininda-Emonds</surname><given-names>O. R.P.</given-names></name></person-group><year>2020</year><article-title>The evolution of <tp:taxon-name><tp:taxon-name-part taxon-name-part-type="family">Synchaetidae</tp:taxon-name-part></tp:taxon-name> (<tp:taxon-name><tp:taxon-name-part taxon-name-part-type="phylum">Rotifera</tp:taxon-name-part></tp:taxon-name>: <tp:taxon-name><tp:taxon-name-part taxon-name-part-type="subclass">Monogononta</tp:taxon-name-part></tp:taxon-name>) with a focus on <italic><tp:taxon-name><tp:taxon-name-part taxon-name-part-type="genus" reg="Synchaeta">Synchaeta</tp:taxon-name-part></tp:taxon-name></italic>: An integrative approach combining molecular and morphological data</article-title><source>Journal of Zoological Systematics and Evolutionary Research</source><volume>58</volume><issue>4</issue><fpage>1</fpage><lpage>35</lpage><pub-id pub-id-type="doi">10.1111/jzs.12378</pub-id></element-citation></ref><ref id="B11724074"><element-citation xmlns:xlink="http://www.w3.org/1999/xlink" publication-type="article" xlink:type="simple"><person-group person-group-type="author"><name name-style="western"><surname>Papakostas</surname><given-names>S.</given-names></name><name name-style="western"><surname>Michaloudi</surname><given-names>E.</given-names></name><name name-style="western"><surname>Proios</surname><given-names>K.</given-names></name><name name-style="western"><surname>Brehm</surname><given-names>M.</given-names></name><name name-style="western"><surname>Verhage</surname><given-names>L.</given-names></name><name name-style="western"><surname>Rota</surname><given-names>J.</given-names></name><name name-style="western"><surname>Peña</surname><given-names>C.</given-names></name><name name-style="western"><surname>Stamou</surname><given-names>G.</given-names></name><name name-style="western"><surname>Pritchard</surname><given-names>V. L.</given-names></name><name name-style="western"><surname>Fontaneto</surname><given-names>D.</given-names></name><name name-style="western"><surname>Declerck</surname><given-names>S. A.J.</given-names></name></person-group><year>2016</year><article-title>Integrative taxonomy recognizes evolutionary units despite widespread mitonuclear discordance: Evidence from a rotifer cryptic species complex</article-title><source>Systematic Biology</source><volume>65</volume><issue>3</issue><fpage>508</fpage><lpage>524</lpage><pub-id pub-id-type="doi">10.1093/sysbio/syw016</pub-id></element-citation></ref><ref id="B11724006"><element-citation xmlns:xlink="http://www.w3.org/1999/xlink" publication-type="article" xlink:type="simple"><person-group person-group-type="author"><name name-style="western"><surname>Kordbacheh</surname><given-names>A.</given-names></name><name name-style="western"><surname>Garbalena</surname><given-names>G.</given-names></name><name name-style="western"><surname>Walsh</surname><given-names>E. J.</given-names></name></person-group><year>2017</year><article-title>Population structure and cryptic species in the cosmopolitan rotifer <italic><tp:taxon-name><tp:taxon-name-part taxon-name-part-type="genus" reg="Euchlanis">Euchlanis</tp:taxon-name-part><tp:taxon-name-part taxon-name-part-type="species" reg="dilatata">dilatata</tp:taxon-name-part></tp:taxon-name></italic></article-title><source>Zoological Journal of the Linnean Society</source><volume>181</volume><issue>4</issue><fpage>757</fpage><lpage>777</lpage><pub-id pub-id-type="doi">10.1093/zoolinnean/zlx027</pub-id></element-citation></ref><ref id="B11724033"><element-citation xmlns:xlink="http://www.w3.org/1999/xlink" publication-type="article" xlink:type="simple"><person-group person-group-type="author"><name name-style="western"><surname>Mills</surname><given-names>S.</given-names></name><name name-style="western"><surname>Alcántara-Rodríguez</surname><given-names>J. A.</given-names></name><name name-style="western"><surname>Ciros-Pérez</surname><given-names>J.</given-names></name><name name-style="western"><surname>Gómez</surname><given-names>A.</given-names></name><name name-style="western"><surname>Hagiwara</surname><given-names>A.</given-names></name><name name-style="western"><surname>Galindo</surname><given-names>K. H.</given-names></name><name name-style="western"><surname>Jersabek</surname><given-names>C. D.</given-names></name><name name-style="western"><surname>Malekzadeh-Viayeh</surname><given-names>R.</given-names></name><name name-style="western"><surname>Leasi</surname><given-names>F.</given-names></name><name name-style="western"><surname>Lee</surname><given-names>J. S.</given-names></name><name name-style="western"><surname>Mark Welch</surname><given-names>D. B.</given-names></name><name name-style="western"><surname>Papakostas</surname><given-names>S.</given-names></name><name name-style="western"><surname>Riss</surname><given-names>S.</given-names></name><name name-style="western"><surname>Segers</surname><given-names>H.</given-names></name><name name-style="western"><surname>Serra</surname><given-names>M.</given-names></name><name name-style="western"><surname>Shiel</surname><given-names>R.</given-names></name><name name-style="western"><surname>Smolak</surname><given-names>R.</given-names></name><name name-style="western"><surname>Snell</surname><given-names>T. W.</given-names></name><name name-style="western"><surname>Stelzer</surname><given-names>C. P.</given-names></name><name name-style="western"><surname>Tang</surname><given-names>C. Q.</given-names></name><name name-style="western"><surname>Wallace</surname><given-names>R. L.</given-names></name><name name-style="western"><surname>Fontaneto</surname><given-names>D.</given-names></name><name name-style="western"><surname>Walsh</surname><given-names>E. J.</given-names></name></person-group><year>2017</year><article-title>Fifteen species in one: deciphering the <italic><tp:taxon-name><tp:taxon-name-part taxon-name-part-type="genus" reg="Brachionus">Brachionus</tp:taxon-name-part><tp:taxon-name-part taxon-name-part-type="species" reg="plicatilis">plicatilis</tp:taxon-name-part></tp:taxon-name></italic> species complex (<tp:taxon-name><tp:taxon-name-part taxon-name-part-type="phylum">Rotifera</tp:taxon-name-part></tp:taxon-name>, <tp:taxon-name><tp:taxon-name-part taxon-name-part-type="subclass">Monogononta</tp:taxon-name-part></tp:taxon-name>) through DNA taxonomy</article-title><source>Hydrobiologia</source><volume>796</volume><issue>1</issue><fpage>39</fpage><lpage>58</lpage><pub-id pub-id-type="doi">10.1007/s10750-016-2725-7</pub-id></element-citation></ref><ref id="B11724015"><element-citation xmlns:xlink="http://www.w3.org/1999/xlink" publication-type="article" xlink:type="simple"><person-group person-group-type="author"><name name-style="western"><surname>Kordbacheh</surname><given-names>A.</given-names></name><name name-style="western"><surname>Wallace</surname><given-names>R. L.</given-names></name><name name-style="western"><surname>Walsh</surname><given-names>E. J.</given-names></name></person-group><year>2018</year><article-title>Evidence supporting cryptic species within two sessile microinvertebrates, <italic><tp:taxon-name><tp:taxon-name-part taxon-name-part-type="genus" reg="Limnias">Limnias</tp:taxon-name-part><tp:taxon-name-part taxon-name-part-type="species" reg="melicerta">melicerta</tp:taxon-name-part></tp:taxon-name></italic> and <italic><tp:taxon-name><tp:taxon-name-part taxon-name-part-type="genus" reg="Limnias">L.</tp:taxon-name-part><tp:taxon-name-part taxon-name-part-type="species" reg="ceratophylli">ceratophylli</tp:taxon-name-part></tp:taxon-name></italic> (<tp:taxon-name><tp:taxon-name-part taxon-name-part-type="phylum">Rotifera</tp:taxon-name-part></tp:taxon-name>, <tp:taxon-name><tp:taxon-name-part taxon-name-part-type="superorder">Gnesiotrocha</tp:taxon-name-part></tp:taxon-name>)</article-title><source>PLOS One</source><volume>13</volume><issue>10</issue><fpage>e0205203</fpage><pub-id pub-id-type="doi">10.1371/journal.pone.0205203</pub-id></element-citation></ref></ref-list></tp:taxon-treatment>
